# Supplementary material for: A systematic mixed studies review on Organizational Participatory Research: towards operational guidance
Source: BMC Health Serv Res. 2018 Dec 22;18:992. doi: 10.1186/s12913-018-3775-5 (PMC6421946; doi:10.1186/s12913-018-3775-5)
Supplement: Supplementary file 2 — Data extraction form. This Excel form used for all 83 studies included in this review. (XLSX 12 kb) [file 12913_2018_3775_MOESM2_ESM.xlsx]

## Sheet: Description of study
ID #	1ST author’s surname	Project name	PRO	Date(s) of paper(s)	Project start year	Project duration	Project status	Text excerpt	Steering committee	Text excerpt	Partnership agreement	Text excerpt	Study initiation	Text excerpt	Conflict of interest	Health Domain	Emerging domain	Practice change domain	Text excerpt	Emerging domain	Country	Emerging country

## Sheet: Description of partners
Academic Researcher					OrgaNISATION MEMBERS					Patients, Family and/or Care Givers			Organization
#	Academic department	Text excpert	Emerging department	Employed?	#	Type	Text excpert	Emerging type	Co-authors?	#	Type	Text excpert	Description of the health organisation	#	size	Type	Emerging type

## Sheet: Processes & Outcomes
Study ID & First author surname
Process Text	Outcome Text
